# Supplementary material for: Modeling of Effectiveness of N3-Substituted Amidrazone Derivatives as Potential Agents against Gram-Positive Bacteria
Source: Molecules. 2024 May 17;29(10):2369. doi: 10.3390/molecules29102369 (PMC11124365; doi:10.3390/molecules29102369)
Supplement: Supplementary file 1 [file molecules-29-02369-s001.zip]

Archive with 1 entries (1 files):
- molecules-2978653-supplementary.pdf
